# Supplementary material for: Silica nanoparticles promote wheat growth by mediating hormones and sugar metabolism
Source: J Nanobiotechnology. 2023 Jan 3;21:2. doi: 10.1186/s12951-022-01753-7 (PMC9808955; doi:10.1186/s12951-022-01753-7)
Supplement: Supplementary file 1 — Additional file 1: Table S1. The primer sequences for qRT-PCR. [file 12951_2022_1753_MOESM1_ESM.xlsx]

## Sheet: Table S1
The primer sequences for qRT-PCR.
PerimerID	5'-3'	Length
TaActinF	ATGGAAGCTGCTGGAATCCAT	21
TaActinR	CCTTGCTCATACGGTCAGCAATAC	24
TaSPSF	GTCGTGATTCTTGTTGGTGAAA	22
TaSPSR	TGTCTATCTGTCACTTTGTCGG	22
TaSUSF	TTACCTTGAGATGTTCTACGCC	22
TaSUSR	CAAATGAAAACTACGGCAGACA	22
Taα-glucosidaseF	ATCAACACCACCGATCTTAGC	21
Taα-glucosidaseR	CTGGTCATGGTGCAGTTGTAG	21
TaCHLCF	ATCAGGCTCTTATTCGTCGAAT	22
TaCHLCR	CATCACTGTCGAATGCAAAAGA	22
TaPORF	TAGAAACTCAATTACCCGGGAG	22
TaPORR	TCGCCGAAAATTGTACATCTTC	22
TaCAOF	GGAACTGGTTCAGGAAGTACTG	22
TaCAOR	GTACCTGTCCATGAGCTTGTC	21
TaTIR1F	CATGTGCAGTTGATTCAGTTGA	22
TaTIR1R	CTGATTCCTCTAAGCTCGAGAG	22
TaPYLF	AATGTTATTGCGGTTCTGATGG	22
TaPYLR	GACATTGCAAGATAACGATGGG	22
TaSnRK2F	GTTACTGCCACTTCATGCAAAT	22
TaSnRK2R	AGCAACGACGACTTTGAATAAC	22
TaABFF	CCATCCCCTTACAGCTATGTAG	22
TaABFR	GCTGATGAGATTCCATTTTGCT	22
TaPP2CF	CATTCTTACAGACTGATGCTGC	22
TaPP2CR	CTCTGTTGCAAGATGGCTTATG	22
TaIPTF	GATGAAAATCAGGCTAGCACAG	22
TaIPTR	GTTTTGGAACCACTCCTCAATC	22
